# Supplementary material for: Safety and Efficacy of Stereotactic Body Radiation Therapy in Very Elderly Patients (≥80 Years) with Solitary Hepatocellular Carcinoma
Source: Cancers (Basel). 2026 Jun 1;18(11):1809. doi: 10.3390/cancers18111809 (PMC13255915; doi:10.3390/cancers18111809)
Supplement: Supplementary file 1 [file cancers-18-01809-s001.zip]

Archive with 1 entries (1 files):
- cancers-4328914-supplementary.pdf
